# Supplementary material for: Flexible Piezoresistive Polystyrene Composite Sensors Filled with Hollow 3D Graphitic Shells
Source: Polymers (Basel). 2023 Dec 11;15(24):4674. doi: 10.3390/polym15244674 (PMC10747410; doi:10.3390/polym15244674)
Supplement: Supplementary file 1 [file polymers-15-04674-s001.zip]

Archive with 1 entries (1 files):
- polymers-2718465-supplementary.pdf
